# Supplementary material for: 2-Hydr­oxy-5-nitro­benzaldehyde
Source: Acta Crystallogr Sect E Struct Rep Online. 2009 Nov 11;65(Pt 12):o3056–7. doi: 10.1107/S1600536809046807 (PMC2971860; doi:10.1107/S1600536809046807)
Supplement: Supplementary file 2 [file e-65-o3056-Isup2.hkl]

#
# h,k,l, Fc-squared, Fo-squared, sigma(Fo-squared) and status flag
#
data_I
_shelx_title ' samfe41 in P 21/n'
_shelx_refln_list_code          4
_shelx_F_calc_maximum       93.43
_exptl_crystal_F_000       344.00
_reflns_d_resolution_high  0.8108
 
loop_
 _symmetry_equiv_pos_as_xyz
 'x, y, z'
 '-x+1/2, y+1/2, -z+1/2'
 '-x, -y, -z'
 'x-1/2, -y-1/2, z-1/2'
 
_cell_length_a     7.2580
_cell_length_b     8.3960
_cell_length_c    11.7040
_cell_angle_alpha  90.000
_cell_angle_beta   95.165
_cell_angle_gamma  90.000
 
_shelx_F_squared_multiplier     1.000
 
loop_
 _refln_index_h
 _refln_index_k
 _refln_index_l
 _refln_F_squared_calc
 _refln_F_squared_meas
 _refln_F_squared_sigma
 _refln_observed_status
   2   0   0     8730.09     8586.70     74.53 o
   4   0   0      139.79      129.00      2.22 o
   6   0   0        0.94        0.81      2.05 o
   8   0   0        0.63        3.61      3.38 o
   1   1   0      231.14      234.16      3.85 o
   2   1   0     3690.94     3764.02     25.73 o
   3   1   0       18.82       17.11      1.45 o
   4   1   0      157.90      159.16      1.73 o
   5   1   0        0.67        2.87      1.49 o
   6   1   0      102.68      104.26      1.90 o
   7   1   0        9.10        8.96      1.78 o
   8   1   0        4.72        0.86      1.91 o
   0   2   0       47.66       50.58      3.75 o
   1   2   0      879.47      798.35     29.03 o
   2   2   0      317.18      309.01      3.76 o
   3   2   0        6.19        7.48      1.70 o
   4   2   0      155.00      143.24      2.00 o
   5   2   0      115.89      117.60      1.93 o
   6   2   0       52.79       57.55      1.81 o
   7   2   0       18.33       15.27      1.84 o
   8   2   0       21.26       20.27      2.32 o
   1   3   0        0.02        2.16      2.04 o
   2   3   0      307.28      304.18      7.06 o
   3   3   0       84.76       90.70      1.87 o
   4   3   0       26.18       27.67      2.45 o
   5   3   0       85.98       85.04      1.95 o
   6   3   0        9.07       12.11      1.71 o
   7   3   0       29.59       27.16      1.99 o
   8   3   0        0.28        1.27      1.98 o
   0   4   0      191.27      186.10      5.46 o
   1   4   0     1994.52     2127.95     47.24 o
   2   4   0       14.64       15.23      1.99 o
   3   4   0       27.71       30.90      1.88 o
   4   4   0        6.21        7.56      1.72 o
   5   4   0       17.06       20.85      1.77 o
   6   4   0        9.40       11.13      1.76 o
   7   4   0        0.01        4.08      1.81 o
   8   4   0        4.93        6.11      2.05 o
   1   5   0      404.30      393.50     11.90 o
   2   5   0        0.20       -0.14      1.99 o
   3   5   0       20.99       22.88      2.07 o
   4   5   0        2.12        2.21      1.95 o
   5   5   0       21.71       21.29      1.90 o
   6   5   0       51.15       52.19      1.93 o
   7   5   0        7.36        6.34      2.11 o
   0   6   0        2.07        3.93      2.80 o
   1   6   0       21.78       23.75      2.02 o
   2   6   0       34.14       29.86      2.27 o
   3   6   0       11.05       11.28      2.09 o
   4   6   0       13.93       17.01      2.19 o
   5   6   0       80.98       82.55      5.04 o
   6   6   0        6.35        6.19      2.16 o
   7   6   0       58.71       49.18      2.93 o
   1   7   0        9.50       12.22      2.09 o
   2   7   0       32.75       34.65      2.41 o
   3   7   0        9.13       10.89      2.26 o
   4   7   0      112.77      115.49      6.02 o
   5   7   0       61.27       57.70      4.87 o
   6   7   0       15.31       15.18      2.36 o
   0   8   0       44.76       41.80      4.20 o
   1   8   0      193.87      175.03      7.02 o
   2   8   0       12.29       12.68      2.58 o
   3   8   0        2.85        4.61      2.28 o
   4   8   0        1.92        5.32      4.62 o
   5   8   0        3.64        3.71      2.48 o
   1   9   0        9.20        7.96      3.10 o
   2   9   0        0.22        0.50      2.75 o
   3   9   0       17.97       15.64      2.70 o
   4   9   0        0.38        1.14      2.71 o
   0  10   0        5.19        4.70      6.24 o
   1  10   0       10.20       13.07      3.36 o
   2  10   0        0.89        4.90      3.11 o
  -7   0   1        3.33        6.63      3.12 o
  -5   0   1        6.61        6.08      1.96 o
  -3   0   1      484.72      476.45      8.13 o
   1   0   1      156.14      160.48      3.71 o
   3   0   1       67.05       70.03      2.32 o
   5   0   1        1.84        2.54      2.06 o
   7   0   1        0.82        0.70      2.23 o
  -8   1   1       16.26       17.42      2.25 o
  -7   1   1        0.59        3.11      1.80 o
  -6   1   1       38.05       38.24      1.65 o
  -5   1   1       45.92       48.75      1.75 o
  -4   1   1       21.76       17.25      1.74 o
  -3   1   1      149.61      160.77      2.02 o
  -2   1   1     2817.55     3086.19     34.00 o
  -1   1   1      114.96      129.97      2.57 o
   0   1   1     1473.16     1399.26    113.91 o
   1   1   1     1255.40     1175.10     18.59 o
   2   1   1      835.77      830.53      7.08 o
   3   1   1      190.17      193.28      1.94 o
   4   1   1      129.88      136.13      2.90 o
   5   1   1        8.96        8.83      1.49 o
   6   1   1       69.01       73.90      1.59 o
   7   1   1        1.75        3.16      1.64 o
   8   1   1        1.83        0.68      2.01 o
  -8   2   1        1.49        2.72      1.84 o
  -7   2   1        8.06       11.57      1.81 o
  -6   2   1        7.55        8.86      1.79 o
  -5   2   1       13.88       13.60      1.62 o
  -4   2   1       18.78       19.98      1.73 o
  -3   2   1        0.04        2.17      1.62 o
  -2   2   1      214.08      216.86      2.40 o
  -1   2   1        2.91        3.41      2.22 o
   0   2   1      659.21      638.24     18.32 o
   1   2   1      247.32      255.57      4.92 o
   2   2   1      220.20      229.30      3.99 o
   3   2   1      200.63      207.38      2.57 o
   4   2   1       24.70       26.40      1.65 o
   5   2   1       55.00       59.73      1.68 o
   6   2   1        0.17        0.95      1.55 o
   7   2   1        7.91        7.61      1.78 o
   8   2   1        0.80        3.27      2.02 o
  -8   3   1        2.74        1.86      2.06 o
  -7   3   1       27.43       24.10      1.96 o
  -6   3   1        6.71        5.06      1.82 o
  -5   3   1        0.19        2.44      1.73 o
  -4   3   1       37.18       41.58      1.69 o
  -3   3   1        8.80        6.15      1.70 o
  -2   3   1      795.10      790.08     16.91 o
  -1   3   1      462.45      490.16     14.23 o
   0   3   1      713.58      682.22     15.16 o
   1   3   1      713.69      670.52     19.60 o
   2   3   1       98.37      105.33      2.27 o
   3   3   1       33.21       38.71      1.94 o
   4   3   1       96.00       96.64      1.90 o
   5   3   1      130.98      128.24      2.08 o
   6   3   1       11.09       11.29      1.83 o
   7   3   1        1.85        3.53      1.89 o
   8   3   1        1.14        0.68      2.10 o
  -8   4   1        8.73       10.64      2.02 o
  -7   4   1        7.33        8.40      1.87 o
  -6   4   1        1.60        2.39      1.69 o
  -5   4   1        0.02        0.96      1.60 o
  -4   4   1        5.03        6.44      1.76 o
  -3   4   1      473.42      499.67     13.80 o
  -2   4   1        6.56        9.16      1.80 o
  -1   4   1      144.61      142.06      2.22 o
   0   4   1        0.01        1.58      2.01 o
   1   4   1      955.58      993.91     39.50 o
   2   4   1       56.65       52.11      4.03 o
   3   4   1       35.04       35.64      2.15 o
   4   4   1        4.86        5.89      1.81 o
   5   4   1        1.40        1.55      1.85 o
   6   4   1       12.58       14.34      1.93 o
   7   4   1        0.15        0.18      1.97 o
   8   4   1        1.52        3.03      2.16 o
  -7   5   1       20.26       19.74      1.98 o
  -6   5   1        1.58        2.75      1.83 o
  -5   5   1        4.52        5.00      1.89 o
  -4   5   1        3.31        3.38      1.84 o
  -3   5   1        8.91       10.60      1.81 o
  -2   5   1      169.05      167.09      2.39 o
  -1   5   1       35.17       25.57      1.99 o
   0   5   1       65.11       59.01      2.06 o
   1   5   1       63.61       70.07      3.70 o
   2   5   1       36.67       35.11      2.15 o
   3   5   1        0.74        2.22      2.53 o
   4   5   1        8.27       12.79      2.13 o
   5   5   1      126.17      130.77      4.71 o
   6   5   1       37.16       38.42      2.11 o
   7   5   1       33.60       32.56      2.20 o
  -7   6   1       13.00       14.30      2.11 o
  -6   6   1        3.13        5.93      2.30 o
  -5   6   1       17.06       20.19      2.17 o
  -4   6   1       16.58       18.91      2.12 o
  -3   6   1        0.41        3.74      2.90 o
  -2   6   1       24.11       25.27      2.05 o
  -1   6   1        0.73        1.52      1.94 o
   0   6   1      138.07      136.04      5.58 o
   1   6   1        0.39        3.19      2.40 o
   2   6   1       30.63       31.70      2.22 o
   3   6   1      104.64      105.74      4.04 o
   4   6   1        9.36        9.87      2.02 o
   5   6   1       51.57       53.84      2.21 o
   6   6   1       20.77       24.73      2.59 o
   7   6   1        7.77        6.86      2.48 o
  -6   7   1       29.62       28.18      2.52 o
  -5   7   1       36.82       37.74      2.38 o
  -4   7   1       16.16       20.31      3.71 o
  -3   7   1       11.07       11.92      2.26 o
  -2   7   1        0.00        0.59      2.20 o
  -1   7   1      105.60       96.42      2.27 o
   0   7   1        1.72        2.72      2.06 o
   1   7   1        0.03        1.85      2.38 o
   2   7   1       99.00       95.83      2.57 o
   3   7   1      195.36      199.49     12.09 o
   4   7   1      108.51      105.18      4.32 o
   5   7   1       28.71       27.04      2.65 o
   6   7   1        2.37        3.43      2.35 o
  -5   8   1       12.40        9.83      2.51 o
  -4   8   1       18.88       16.11      2.40 o
  -3   8   1       40.32       35.98      2.38 o
  -2   8   1        0.67        1.54      2.42 o
  -1   8   1        5.34        6.66      2.27 o
   0   8   1        0.04        2.97      2.59 o
   1   8   1      114.74       98.71      9.43 o
   2   8   1       31.90       24.38      2.51 o
   3   8   1       12.53        9.29      2.44 o
   4   8   1        0.43        1.28      2.36 o
   5   8   1        0.24        2.99      2.50 o
  -4   9   1        0.12        5.04      2.67 o
  -3   9   1        0.00        3.32      2.68 o
  -2   9   1        2.30        1.75      2.87 o
  -1   9   1       22.27       25.72      2.48 o
   0   9   1        0.57        1.68      2.81 o
   1   9   1        1.68        2.97      2.87 o
   2   9   1        0.36        4.30      2.78 o
   3   9   1        4.42        4.98      2.56 o
   4   9   1        6.39        5.29      2.70 o
  -2  10   1        0.01        5.10      4.59 o
  -1  10   1        0.69        0.22      4.35 o
   0  10   1        2.72        3.58      3.27 o
   1  10   1       10.68       14.67      3.37 o
   2  10   1       13.21       15.64      2.99 o
  -8   0   2        6.34        7.85      3.34 o
  -6   0   2        0.08        8.75      2.84 o
  -4   0   2     4520.39     4377.65     10.72 o
   0   0   2     1450.12     1301.05     45.07 o
   2   0   2      246.36      225.47      8.29 o
   4   0   2       41.14       41.26      2.07 o
   6   0   2        0.59        4.37      2.21 o
   8   0   2        1.36        1.68      2.37 o
  -8   1   2       13.89       14.38      2.46 o
  -7   1   2        0.21        1.56      2.21 o
  -6   1   2        0.07        1.35      2.12 o
  -5   1   2        0.54        3.10      2.01 o
  -4   1   2      388.98      396.10      6.11 o
  -3   1   2       46.55       46.21      2.11 o
  -2   1   2     1698.60     1853.34     71.35 o
  -1   1   2      696.44      698.80     17.78 o
   0   1   2     3438.46     3267.82    191.19 o
   1   1   2       54.89       48.37      2.56 o
   2   1   2     1821.80     1734.20     31.22 o
   3   1   2      306.01      312.77      3.68 o
   4   1   2      294.93      288.23      4.48 o
   5   1   2       62.88       61.40      2.55 o
   6   1   2        3.19        4.46      1.54 o
   7   1   2        0.22        2.85      1.65 o
   8   1   2        1.78        1.17      1.78 o
  -8   2   2        6.64        7.54      2.50 o
  -7   2   2        4.54        4.98      2.51 o
  -6   2   2        8.18        7.39      1.75 o
  -5   2   2        1.89        3.19      1.70 o
  -4   2   2        7.44        8.86      1.60 o
  -3   2   2      400.72      384.78      6.90 o
  -2   2   2       29.61       28.50      1.94 o
  -1   2   2       54.00       49.37      2.76 o
   0   2   2      965.45      912.54     75.54 o
   1   2   2      332.19      319.22     13.92 o
   2   2   2      305.42      266.09      6.72 o
   3   2   2      820.95      816.86     14.94 o
   4   2   2      513.26      544.76      9.85 o
   5   2   2       20.51       22.73      1.64 o
   6   2   2       73.17       71.98      2.53 o
   7   2   2        0.01        0.39      1.69 o
   8   2   2        0.44        2.78      2.08 o
  -8   3   2        0.10        1.26      2.23 o
  -7   3   2        8.72        8.50      1.64 o
  -6   3   2        9.82       10.87      1.63 o
  -5   3   2        0.38        1.73      1.48 o
  -4   3   2       65.68       63.09      1.66 o
  -3   3   2        3.90        5.83      1.77 o
  -2   3   2       16.16       17.29      1.72 o
  -1   3   2       42.80       46.99      2.29 o
   0   3   2      569.83      545.02     20.61 o
   1   3   2      739.27      721.68     22.47 o
   2   3   2       30.86       34.84      2.08 o
   3   3   2      361.80      383.79     14.24 o
   4   3   2      107.77      110.31      3.02 o
   5   3   2       99.42      109.65      2.63 o
   6   3   2       16.83       20.78      1.89 o
   7   3   2        1.67        2.99      2.01 o
   8   3   2        0.37        1.43      2.07 o
  -8   4   2        2.10        3.54      2.40 o
  -7   4   2        6.96        8.42      1.75 o
  -6   4   2        1.28        3.80      1.73 o
  -5   4   2       41.68       37.81      1.70 o
  -4   4   2       47.28       50.92      1.71 o
  -3   4   2      871.32      901.79     27.13 o
  -2   4   2      106.81      113.76      5.87 o
  -1   4   2      710.85      763.22     22.61 o
   0   4   2       20.18       17.72      2.21 o
   1   4   2        3.63        6.94      1.98 o
   2   4   2       83.97       77.20      5.06 o
   3   4   2       25.93       28.69      2.44 o
   4   4   2       52.26       53.95      2.01 o
   5   4   2        2.08        1.97      1.83 o
   6   4   2        7.80        5.89      2.02 o
   7   4   2        0.01        2.50      2.13 o
   8   4   2        0.15        1.81      2.65 o
  -7   5   2        0.70        3.20      1.91 o
  -6   5   2        0.25        1.11      1.86 o
  -5   5   2       22.78       24.96      1.78 o
  -4   5   2        2.52        3.68      1.74 o
  -3   5   2       16.22       16.25      1.88 o
  -2   5   2        0.91        3.16      1.86 o
  -1   5   2      472.29      480.27     10.34 o
   0   5   2        1.90        3.24      2.25 o
   1   5   2       32.02       31.97      2.34 o
   2   5   2       49.98       48.51      2.31 o
   3   5   2       93.55       94.48      3.35 o
   4   5   2      240.45      251.38     11.80 o
   5   5   2       42.18       43.88      2.83 o
   6   5   2       71.95       69.03      3.50 o
   7   5   2       27.97       25.39      2.14 o
  -7   6   2       14.24       12.36      2.04 o
  -6   6   2        1.88        2.77      1.86 o
  -5   6   2        0.16        1.69      1.92 o
  -4   6   2        2.62        5.63      1.88 o
  -3   6   2       24.96       24.78      2.05 o
  -2   6   2        4.02        6.20      1.88 o
  -1   6   2        0.03        2.65      1.91 o
   0   6   2       28.40       26.50      2.26 o
   1   6   2        1.29        5.36      2.42 o
   2   6   2      111.56      111.48      4.28 o
   3   6   2      352.64      353.57     18.55 o
   4   6   2        3.66        4.47      1.94 o
   5   6   2      181.39      184.86      9.76 o
   6   6   2       23.69       27.08      2.33 o
   7   6   2       14.27        5.02      2.85 o
  -6   7   2       21.35       21.40      2.38 o
  -5   7   2        6.97        7.89      2.29 o
  -4   7   2        2.64        4.96      2.22 o
  -3   7   2        0.57        2.22      2.02 o
  -2   7   2        0.64        1.78      1.99 o
  -1   7   2       28.27       32.92      2.51 o
   0   7   2      170.52      164.76      7.56 o
   1   7   2       23.03       18.67      3.77 o
   2   7   2      252.65      261.49     18.18 o
   3   7   2      134.58      133.99     11.19 o
   4   7   2       20.49       21.35      2.40 o
   5   7   2        0.57        1.97      2.25 o
   6   7   2       12.05       11.45      2.52 o
  -5   8   2        6.69        9.86      3.65 o
  -4   8   2        8.21        9.12      2.44 o
  -3   8   2      111.08      105.32      8.60 o
  -2   8   2       27.60       29.88      2.86 o
  -1   8   2      109.93      101.63      2.84 o
   0   8   2       11.09       10.01      2.60 o
   1   8   2        8.46       11.18      2.92 o
   2   8   2       16.27       15.07      2.56 o
   3   8   2        4.13        5.92      3.79 o
   4   8   2        0.56        2.87      2.41 o
   5   8   2        9.93       11.69      2.58 o
  -4   9   2        0.62        8.25      3.72 o
  -3   9   2        1.25        3.34      3.91 o
  -2   9   2        0.93        1.64      3.50 o
  -1   9   2       17.20       12.69      2.98 o
   0   9   2        1.73        4.04      2.80 o
   1   9   2       13.88       11.72      2.88 o
   2   9   2        2.52        3.21      2.75 o
   3   9   2        1.32        0.78      2.53 o
   4   9   2        0.58       -0.25      2.64 o
  -2  10   2        2.68        6.18      4.97 o
  -1  10   2       13.32       14.81      3.40 o
   0  10   2        2.20        3.03      2.99 o
   1  10   2       25.02       24.71      3.31 o
  -7   0   3        8.70        7.11      3.06 o
  -5   0   3       54.66       54.19      2.84 o
  -3   0   3       11.87       13.23      2.82 o
  -1   0   3      316.70      337.02      7.84 o
   1   0   3      250.18      211.95      6.37 o
   3   0   3       45.48       47.32      2.32 o
   5   0   3       17.56       17.96      2.14 o
   7   0   3        1.74        3.43      2.36 o
  -8   1   3        2.07        2.21      2.44 o
  -7   1   3        5.29        6.39      2.07 o
  -6   1   3       53.03       54.66      2.28 o
  -5   1   3        6.26        7.99      1.93 o
  -4   1   3      981.46     1039.22      6.67 o
  -3   1   3       80.95       99.34     10.75 o
  -2   1   3       53.35       60.89      4.17 o
  -1   1   3      877.28      891.35     25.94 o
   0   1   3      520.20      471.94     22.26 o
   1   1   3      225.71      208.09      4.32 o
   2   1   3      248.98      221.66      6.87 o
   3   1   3       56.67       58.50      2.07 o
   4   1   3      218.77      234.41      5.67 o
   5   1   3       22.93       26.56      1.60 o
   6   1   3        0.42        1.32      1.61 o
   7   1   3       12.73       14.49      1.70 o
   8   1   3        2.04        2.72      1.81 o
  -8   2   3        0.07        0.71      2.12 o
  -7   2   3        0.34       -0.02      1.79 o
  -6   2   3       14.62       17.24      1.81 o
  -5   2   3        0.27        3.96      1.80 o
  -4   2   3        0.75        2.66      1.71 o
  -3   2   3        4.27        4.49      2.08 o
  -2   2   3       66.65       70.90      2.11 o
  -1   2   3      589.60      614.00     39.83 o
   0   2   3      989.26      915.49     62.94 o
   1   2   3      196.28      193.65      9.22 o
   2   2   3       10.35       12.00      1.86 o
   3   2   3      269.73      277.80      9.22 o
   4   2   3        1.55        3.25      1.67 o
   5   2   3        0.86        2.73      1.60 o
   6   2   3        3.94        4.97      1.61 o
   7   2   3       29.21       27.53      1.76 o
   8   2   3        0.32        1.53      1.86 o
  -8   3   3        0.37        0.24      2.18 o
  -7   3   3        2.27        0.85      2.04 o
  -6   3   3       17.41       19.44      1.92 o
  -5   3   3       35.38       39.51      2.09 o
  -4   3   3      193.09      197.11      4.28 o
  -3   3   3       37.57       47.07      2.39 o
  -2   3   3       64.99       66.31      2.20 o
  -1   3   3      441.96      387.39     15.35 o
   0   3   3      105.68      119.32      8.17 o
   1   3   3      702.96      719.55     26.22 o
   2   3   3      219.41      233.69      3.48 o
   3   3   3      186.52      205.81      8.59 o
   4   3   3        0.23        2.39      1.73 o
   5   3   3        1.32        2.92      1.74 o
   6   3   3        0.13       -1.21      1.69 o
   7   3   3        0.56        3.22      1.77 o
   8   3   3        0.76        2.83      2.24 o
  -8   4   3        0.09        3.71      2.39 o
  -7   4   3        2.92        3.48      2.06 o
  -6   4   3        2.00        2.77      2.09 o
  -5   4   3       44.48       45.93      2.10 o
  -4   4   3        1.63        3.33      2.26 o
  -3   4   3      236.06      235.38     13.45 o
  -2   4   3       43.13       41.08      2.12 o
  -1   4   3      195.40      194.76      4.93 o
   0   4   3      100.09       87.96      4.43 o
   1   4   3       44.22       48.44      1.98 o
   2   4   3        7.19        6.69      2.26 o
   3   4   3       51.73       48.19      2.19 o
   4   4   3        0.33        1.44      1.89 o
   5   4   3        2.92        6.05      1.98 o
   6   4   3        0.92        3.41      2.09 o
   7   4   3        0.16        4.51      2.09 o
  -7   5   3        2.19        2.12      2.43 o
  -6   5   3        0.19        2.78      2.44 o
  -5   5   3        3.92        5.58      2.21 o
  -4   5   3       27.23       28.30      2.33 o
  -3   5   3        1.77        3.96      2.43 o
  -2   5   3        5.40        7.30      2.20 o
  -1   5   3      139.16      133.21      2.49 o
   0   5   3       31.56       31.04      2.08 o
   1   5   3       16.43       17.59      2.04 o
   2   5   3       79.12       73.34      3.56 o
   3   5   3      333.75      330.90     18.78 o
   4   5   3      129.15      135.85      6.89 o
   5   5   3       27.12       25.87      2.17 o
   6   5   3       12.25       13.07      2.16 o
   7   5   3        3.18        4.62      2.40 o
  -7   6   3        3.50        4.64      2.76 o
  -6   6   3        2.92        3.11      2.31 o
  -5   6   3        0.01        2.06      2.42 o
  -4   6   3        0.02       -1.31      2.65 o
  -3   6   3        0.55        5.99      2.72 o
  -2   6   3       60.95       61.79      2.40 o
  -1   6   3        2.80        5.67      2.21 o
   0   6   3        3.59        5.13      2.01 o
   1   6   3      383.48      358.24      9.03 o
   2   6   3       21.04       20.56      2.33 o
   3   6   3       74.36       76.86      5.39 o
   4   6   3       42.48       41.08      4.26 o
   5   6   3       59.87       64.76      2.31 o
   6   6   3        0.09       -0.06      2.34 o
  -6   7   3        0.82        0.41      2.76 o
  -5   7   3       15.85       18.46      2.78 o
  -4   7   3        0.68        4.76      3.00 o
  -3   7   3       64.55       64.52      2.99 o
  -2   7   3        6.55        8.60      2.40 o
  -1   7   3       18.62       15.92      2.36 o
   0   7   3      198.94      199.83      9.26 o
   1   7   3      283.32      273.31     28.18 o
   2   7   3      142.55      137.94      6.97 o
   3   7   3        1.49        1.00      2.39 o
   4   7   3        0.77        3.51      2.29 o
   5   7   3        0.04        1.15      2.41 o
   6   7   3        2.86        5.19      2.47 o
  -5   8   3        4.94        4.42      3.61 o
  -4   8   3        0.67        1.07      3.75 o
  -3   8   3       18.58       18.23      3.11 o
  -2   8   3        1.83        0.06      2.62 o
  -1   8   3      103.96       95.25      3.01 o
   0   8   3       16.86       15.32      2.32 o
   1   8   3        2.03        2.17      2.68 o
   2   8   3       20.40       23.89      2.64 o
   3   8   3        2.84        4.22      2.61 o
   4   8   3        5.23        6.79      2.46 o
   5   8   3        2.83        3.51      2.47 o
  -4   9   3        1.69        4.41      3.73 o
  -3   9   3        0.29        4.93      3.92 o
  -2   9   3        0.31        0.12      2.99 o
  -1   9   3       10.15        9.53      2.75 o
   0   9   3        4.61        2.76      2.54 o
   1   9   3        5.58        6.76      2.74 o
   2   9   3        5.59        6.62      3.82 o
   3   9   3        0.77        3.54      2.69 o
  -1  10   3        2.54        4.05      3.29 o
   0  10   3       23.97       31.45      3.09 o
   1  10   3        0.27        0.59      3.23 o
  -8   0   4       19.51       17.97      3.33 o
  -6   0   4      956.80      890.35      5.10 o
  -4   0   4     2921.63     2898.57      7.92 o
  -2   0   4       58.16       50.84      3.76 o
   0   0   4       27.99       20.03      3.05 o
   2   0   4       50.20       39.63      2.66 o
   4   0   4        8.55       10.42      2.19 o
   6   0   4        2.80        4.01      2.31 o
   8   0   4        6.84        9.17      2.66 o
  -8   1   4        0.28        1.98      1.98 o
  -7   1   4        0.15        2.33      2.22 o
  -6   1   4        1.02        1.19      1.83 o
  -5   1   4       35.21       36.35      1.76 o
  -4   1   4      558.05      576.91     21.23 o
  -3   1   4       68.44       67.63      2.30 o
  -2   1   4      183.47      183.40      3.35 o
  -1   1   4        3.27        8.47      2.00 o
   0   1   4     2121.30     1946.74     63.12 o
   1   1   4     1420.04     1303.72     20.95 o
   2   1   4      240.91      212.12      4.65 o
   3   1   4       70.38       76.09      2.99 o
   4   1   4        0.37        0.97      1.63 o
   5   1   4        4.28        5.34      1.62 o
   6   1   4        5.50        5.45      1.64 o
   7   1   4       36.21       40.21      1.82 o
   8   1   4        6.74        8.13      1.94 o
  -8   2   4        0.17        3.15      2.09 o
  -7   2   4        1.79        3.98      1.91 o
  -6   2   4        0.04        2.21      1.76 o
  -5   2   4       26.52       24.85      1.79 o
  -4   2   4        0.99        2.82      2.05 o
  -3   2   4        8.02        6.78      2.04 o
  -2   2   4      330.48      342.93      9.80 o
  -1   2   4      771.97      805.22     41.48 o
   0   2   4       30.44       37.24      1.95 o
   1   2   4      824.08      763.07     31.33 o
   2   2   4     2295.52     2252.34     53.99 o
   3   2   4        0.46        3.76      1.79 o
   4   2   4      119.63      126.45      5.40 o
   5   2   4        0.49        1.88      1.68 o
   6   2   4        0.00        1.52      1.71 o
   7   2   4       57.40       59.46      1.79 o
   8   2   4        4.52        5.11      1.89 o
  -8   3   4        1.09        4.74      2.18 o
  -7   3   4        1.58        1.72      2.03 o
  -6   3   4       10.12       10.08      1.85 o
  -5   3   4        0.01       -2.29      1.81 o
  -4   3   4        0.16        0.25      2.26 o
  -3   3   4       22.50       22.15      2.30 o
  -2   3   4      178.04      172.21      6.28 o
  -1   3   4      574.32      584.93     25.75 o
   0   3   4      498.95      472.65     21.74 o
   1   3   4      445.22      470.87     25.82 o
   2   3   4       68.71       73.22      2.08 o
   3   3   4      230.26      224.31      7.45 o
   4   3   4      135.80      142.77      6.47 o
   5   3   4        5.52        7.43      1.77 o
   6   3   4        0.30        1.22      1.73 o
   7   3   4        0.01        0.57      1.74 o
  -8   4   4        1.20        1.81      2.29 o
  -7   4   4       17.51       15.74      2.21 o
  -6   4   4       28.15       27.95      2.08 o
  -5   4   4      120.74      116.88      2.17 o
  -4   4   4       35.13       39.36      2.43 o
  -3   4   4       68.17       69.24      5.31 o
  -2   4   4       75.84       79.79      3.52 o
  -1   4   4        2.56        4.71      1.78 o
   0   4   4      124.79      112.48      4.58 o
   1   4   4        0.22       -2.30      2.16 o
   2   4   4      125.64      124.73      6.21 o
   3   4   4       11.57       11.13      2.01 o
   4   4   4        4.94        6.52      1.86 o
   5   4   4        4.76        5.43      1.93 o
   6   4   4        1.05        2.57      1.88 o
   7   4   4        3.82        3.43      2.27 o
  -7   5   4        1.85        1.89      2.37 o
  -6   5   4        0.32        2.20      2.25 o
  -5   5   4        5.75        7.13      1.96 o
  -4   5   4        1.60        3.39      2.70 o
  -3   5   4       91.52       92.68      6.92 o
  -2   5   4        0.56        2.89      2.12 o
  -1   5   4       57.43       54.22      2.25 o
   0   5   4      137.97      128.75      5.15 o
   1   5   4       82.06       74.31      3.10 o
   2   5   4      517.90      486.72     37.80 o
   3   5   4      166.15      160.79     10.57 o
   4   5   4      120.23      123.51      2.49 o
   5   5   4       58.58       59.09      2.38 o
   6   5   4        0.23       -0.97      2.18 o
   7   5   4        7.56        7.62      2.26 o
  -7   6   4        0.00        3.83      2.50 o
  -6   6   4        0.18        0.10      2.37 o
  -5   6   4        1.52        3.84      2.29 o
  -4   6   4        1.17        3.36      2.52 o
  -3   6   4        0.23        1.87      2.15 o
  -2   6   4        6.33        9.44      2.17 o
  -1   6   4       81.27       79.79      2.28 o
   0   6   4      187.44      183.58      6.80 o
   1   6   4      770.70      723.74     26.93 o
   2   6   4        8.77       10.15      2.35 o
   3   6   4      367.51      347.09     23.61 o
   4   6   4       55.02       57.96      3.18 o
   5   6   4       27.66       23.79      4.04 o
   6   6   4        1.57        1.19      2.35 o
  -6   7   4        0.57        3.14      2.73 o
  -5   7   4        1.98        4.43      2.56 o
  -4   7   4        3.16        6.61      2.71 o
  -3   7   4        4.37        8.36      2.77 o
  -2   7   4      156.49      158.97      4.81 o
  -1   7   4       61.95       57.89      2.38 o
   0   7   4      134.82      142.86      6.70 o
   1   7   4      110.23      104.40      9.65 o
   2   7   4       19.06       20.29      2.31 o
   3   7   4       18.20       17.51      2.32 o
   4   7   4       40.63       43.66      6.09 o
   5   7   4       10.08       15.41      2.50 o
  -5   8   4       32.09       25.56      3.07 o
  -4   8   4        7.23        6.75      2.99 o
  -3   8   4       12.70       12.53      3.03 o
  -2   8   4        6.21        6.26      2.56 o
  -1   8   4       39.64       43.48      2.25 o
   0   8   4       24.24       25.90      2.25 o
   1   8   4        0.09        1.49      2.69 o
   2   8   4        0.31        1.73      2.51 o
   3   8   4       14.85       16.39      3.36 o
   4   8   4        0.64        3.98      2.50 o
  -3   9   4       11.30        7.09      3.34 o
  -2   9   4        2.54        1.67      2.81 o
  -1   9   4        0.87        1.45      2.45 o
   0   9   4        2.12        2.91      2.54 o
   1   9   4        4.15        3.71      2.74 o
   2   9   4        6.06        8.43      2.79 o
   3   9   4       26.93       31.68      3.37 o
  -7   0   5        1.38        1.81      2.27 o
  -5   0   5        0.00       -0.34      1.99 o
  -3   0   5      147.71      158.94      3.93 o
  -1   0   5       23.39       22.78      2.45 o
   1   0   5      402.78      368.83      7.42 o
   3   0   5       27.97       27.73      2.46 o
   5   0   5       24.00       26.20      2.30 o
   7   0   5       87.75       97.89      8.92 o
  -8   1   5       39.34       32.77      2.06 o
  -7   1   5        1.26        3.10      1.86 o
  -6   1   5      196.14      202.48      6.51 o
  -5   1   5       28.74       27.59      1.75 o
  -4   1   5        8.68       15.41      1.68 o
  -3   1   5       96.22      100.89      3.48 o
  -2   1   5       25.12       24.16      2.06 o
  -1   1   5       83.70       95.49      3.17 o
   0   1   5      336.42      336.71     13.16 o
   1   1   5       24.07       25.58      1.79 o
   2   1   5      133.12      149.45      3.98 o
   3   1   5      156.65      138.77      5.59 o
   4   1   5       56.77       58.76      4.11 o
   5   1   5      106.15      115.07      4.95 o
   6   1   5        7.67        6.65      1.69 o
   7   1   5       87.48       83.59      3.73 o
   8   1   5        3.40        1.74      1.95 o
  -8   2   5        0.42        3.19      2.00 o
  -7   2   5        0.40        0.80      2.01 o
  -6   2   5        8.52       10.97      1.84 o
  -5   2   5        0.30        0.62      1.76 o
  -4   2   5        0.43        1.60      2.23 o
  -3   2   5       80.31       81.79      3.09 o
  -2   2   5      236.04      227.03      9.60 o
  -1   2   5       14.85       18.42      2.12 o
   0   2   5       60.19       63.80      4.33 o
   1   2   5      392.34      395.21     13.66 o
   2   2   5       74.39       77.09      1.92 o
   3   2   5       41.91       37.35      1.74 o
   4   2   5        2.64        5.10      1.62 o
   5   2   5      124.38      117.42      5.31 o
   6   2   5        0.58        2.49      1.73 o
   7   2   5       10.06        8.35      1.85 o
  -8   3   5        6.76        4.32      2.08 o
  -7   3   5       13.13       13.27      2.04 o
  -6   3   5       27.50       24.50      1.87 o
  -5   3   5        1.84        3.79      1.79 o
  -4   3   5        0.46        0.52      2.27 o
  -3   3   5        1.35        5.84      1.92 o
  -2   3   5       31.57       35.88      2.36 o
  -1   3   5      635.53      652.50     37.35 o
   0   3   5       48.30       52.55      2.27 o
   1   3   5       26.97       37.70      2.14 o
   2   3   5       67.53       52.81      1.97 o
   3   3   5        2.16        4.35      1.91 o
   4   3   5       17.39       17.83      1.87 o
   5   3   5        0.32       -0.11      1.79 o
   6   3   5        1.54        4.14      1.69 o
   7   3   5        0.44        0.55      1.82 o
  -7   4   5        0.89        0.80      2.17 o
  -6   4   5        1.84        3.35      2.02 o
  -5   4   5       34.85       38.30      2.50 o
  -4   4   5       31.83       29.10      2.40 o
  -3   4   5        0.00        4.01      1.88 o
  -2   4   5        3.76        6.73      1.64 o
  -1   4   5        3.11        5.26      1.73 o
   0   4   5        4.19        5.53      2.19 o
   1   4   5       88.38       91.73      5.76 o
   2   4   5       35.52       38.66      2.29 o
   3   4   5        3.36        6.20      1.97 o
   4   4   5       13.52       16.51      1.92 o
   5   4   5        0.38        1.59      1.83 o
   6   4   5        0.03        1.85      1.89 o
   7   4   5        2.34        5.02      2.11 o
  -7   5   5        2.55        1.83      2.25 o
  -6   5   5        0.91        4.74      2.11 o
  -5   5   5       12.27       13.39      2.29 o
  -4   5   5        3.55        8.69      2.35 o
  -3   5   5       42.84       46.82      2.57 o
  -2   5   5        8.82       10.22      1.73 o
  -1   5   5       86.34       87.48      3.49 o
   0   5   5      261.29      246.76      7.66 o
   1   5   5      281.60      268.81     10.55 o
   2   5   5      156.31      151.22      5.40 o
   3   5   5        2.36        3.61      4.55 o
   4   5   5       15.29       18.03      5.17 o
   5   5   5       31.12       32.07      2.20 o
   6   5   5       22.86       26.27      2.54 o
  -6   6   5        0.01        1.90      2.34 o
  -5   6   5        0.24        2.23      2.62 o
  -4   6   5        0.23        1.24      2.48 o
  -3   6   5       23.48       27.70      2.13 o
  -2   6   5       11.75       15.63      2.18 o
  -1   6   5      349.52      362.22     13.40 o
   0   6   5       59.64       55.75      2.07 o
   1   6   5        0.79        3.10      2.03 o
   2   6   5       59.61       57.30      4.21 o
   3   6   5      143.42      138.44      8.18 o
   4   6   5       19.62       21.45      3.78 o
   5   6   5        0.76        0.30      2.19 o
   6   6   5       18.54       18.09      2.57 o
  -6   7   5        0.23        0.25      2.46 o
  -5   7   5       13.18       13.75      2.44 o
  -4   7   5        9.95       11.31      2.69 o
  -3   7   5       30.66       29.07      2.58 o
  -2   7   5      118.15      119.55      5.18 o
  -1   7   5       97.81      103.06      3.20 o
   0   7   5       40.84       40.28      2.09 o
   1   7   5       21.87       20.84      2.28 o
   2   7   5       16.77       17.79      2.38 o
   3   7   5        0.02       -0.24      2.36 o
   4   7   5        2.43        4.02      2.28 o
   5   7   5        0.02        2.46      2.79 o
  -5   8   5        9.94       11.25      2.79 o
  -4   8   5        6.19        8.58      2.96 o
  -3   8   5       35.35       33.11      2.62 o
  -2   8   5        1.33        2.75      2.13 o
  -1   8   5        0.08        2.82      2.18 o
   0   8   5       33.17       36.32      2.30 o
   1   8   5        0.55        2.68      2.58 o
   2   8   5        0.39        3.73      2.57 o
   3   8   5        9.85       11.35      2.52 o
   4   8   5        0.01        4.02      2.61 o
  -3   9   5        6.88        7.88      3.27 o
  -2   9   5        8.25        7.07      2.43 o
  -1   9   5        5.98        7.16      2.45 o
   0   9   5        0.23        0.29      2.49 o
   1   9   5        2.98        5.45      2.72 o
   2   9   5        2.67        4.86      2.77 o
  -8   0   6      149.73      108.50      3.91 o
  -6   0   6      200.83      175.75      6.94 o
  -4   0   6       15.93       19.50      3.10 o
  -2   0   6        4.12        7.01      2.26 o
   0   0   6        5.54        2.39      2.47 o
   2   0   6       22.47       19.48      2.48 o
   4   0   6        2.47        6.29      2.31 o
   6   0   6       21.53       24.11      4.58 o
  -8   1   6        2.55        2.94      1.78 o
  -7   1   6        4.06        5.36      1.66 o
  -6   1   6       56.46       56.05      1.66 o
  -5   1   6        0.91        0.54      1.70 o
  -4   1   6        1.65        1.78      1.74 o
  -3   1   6       27.15       36.27      2.40 o
  -2   1   6      397.48      407.68     13.45 o
  -1   1   6      485.62      508.06     20.04 o
   0   1   6       39.38       39.64      1.80 o
   1   1   6        0.79        1.99      1.75 o
   2   1   6       16.18       16.64      1.78 o
   3   1   6       10.74       10.58      1.71 o
   4   1   6       19.09       22.27      1.74 o
   5   1   6      162.07      158.92      8.16 o
   6   1   6       24.26       27.83      1.78 o
   7   1   6       63.55       58.03      2.88 o
  -8   2   6        0.28        2.35      2.12 o
  -7   2   6        0.31       -1.37      1.99 o
  -6   2   6        0.71        3.71      1.78 o
  -5   2   6        0.29        0.35      1.78 o
  -4   2   6       11.60        8.93      1.84 o
  -3   2   6      229.71      258.17      9.99 o
  -2   2   6      358.11      394.83     18.73 o
  -1   2   6      120.45      124.76      7.10 o
   0   2   6     1923.65     1955.17     83.92 o
   1   2   6        6.00        4.56      1.84 o
   2   2   6       43.38       52.51      1.88 o
   3   2   6       10.42        8.39      1.80 o
   4   2   6        4.23        1.52      1.70 o
   5   2   6      164.25      154.38      9.45 o
   6   2   6       25.68       26.80      1.75 o
   7   2   6       13.43       13.27      1.81 o
  -8   3   6        1.10        1.62      2.13 o
  -7   3   6        0.29        2.70      2.03 o
  -6   3   6        0.36        2.65      1.88 o
  -5   3   6        2.68        5.90      2.10 o
  -4   3   6        7.87        9.90      1.70 o
  -3   3   6      103.89      107.26      4.76 o
  -2   3   6      205.09      217.61     13.92 o
  -1   3   6      145.78      160.12     11.24 o
   0   3   6       61.06       56.85      2.23 o
   1   3   6      156.75      141.61      6.70 o
   2   3   6      152.03      153.72      6.98 o
   3   3   6        2.65        2.72      1.76 o
   4   3   6       11.06       12.80      1.77 o
   5   3   6        3.68        7.08      1.82 o
   6   3   6       28.94       32.18      1.84 o
   7   3   6        4.35        2.91      1.99 o
  -7   4   6       14.78       13.78      2.15 o
  -6   4   6        8.55        9.34      1.93 o
  -5   4   6       14.39       13.19      2.40 o
  -4   4   6       30.40       31.19      2.36 o
  -3   4   6        1.22        3.31      1.67 o
  -2   4   6       12.58       10.60      1.65 o
  -1   4   6       29.64       31.01      2.27 o
   0   4   6       36.86       37.34      2.21 o
   1   4   6        1.65        4.09      2.08 o
   2   4   6      135.10      137.88      6.48 o
   3   4   6       13.11       14.45      1.88 o
   4   4   6        1.96        5.72      1.85 o
   5   4   6        1.36        2.02      1.85 o
   6   4   6        0.01       -0.34      1.95 o
   7   4   6        0.23        2.60      2.00 o
  -7   5   6        3.31        3.72      2.23 o
  -6   5   6        2.42        5.03      2.07 o
  -5   5   6       13.15       11.55      2.46 o
  -4   5   6        0.78        2.71      2.30 o
  -3   5   6        0.21        2.51      1.79 o
  -2   5   6       97.54      101.43      5.40 o
  -1   5   6       27.71       30.90      2.92 o
   0   5   6      331.81      328.55      8.76 o
   1   5   6      201.47      185.86      8.24 o
   2   5   6       52.92       55.77      4.33 o
   3   5   6       26.30       24.45      2.18 o
   4   5   6       10.25       12.27      1.98 o
   5   5   6       11.41       12.60      2.08 o
   6   5   6        2.30        2.81      2.28 o
  -6   6   6        0.33        3.49      2.29 o
  -5   6   6        1.94        1.05      2.69 o
  -4   6   6       23.52       26.59      4.38 o
  -3   6   6      151.32      164.91      9.95 o
  -2   6   6       44.15       46.50      2.65 o
  -1   6   6      608.07      597.51     16.37 o
   0   6   6       44.23       47.58      2.03 o
   1   6   6      384.72      346.34     12.75 o
   2   6   6       33.91       30.98      2.09 o
   3   6   6       31.43       29.56      2.41 o
   4   6   6        0.07        4.53      2.27 o
   5   6   6        1.31        2.22      2.56 o
  -5   7   6        1.23        1.90      2.87 o
  -4   7   6       37.35       35.68      2.75 o
  -3   7   6       48.09       47.60      2.45 o
  -2   7   6       18.61       20.97      1.96 o
  -1   7   6       14.21       15.55      2.01 o
   0   7   6       20.84       20.90      2.01 o
   1   7   6       68.23       66.89      3.84 o
   2   7   6       45.19       43.77      3.33 o
   3   7   6        5.71        3.63      3.68 o
   4   7   6        0.06        2.40      2.47 o
   5   7   6        7.68        9.30      2.37 o
  -4   8   6        1.77        4.12      3.78 o
  -3   8   6       14.67       14.79      2.19 o
  -2   8   6        7.78        8.30      2.12 o
  -1   8   6        6.11        8.51      2.20 o
   0   8   6        0.33        2.16      2.21 o
   1   8   6        0.42        1.53      2.72 o
   2   8   6        0.24        1.54      2.52 o
   3   8   6       12.84       14.53      2.95 o
  -2   9   6        0.12        2.92      2.42 o
  -1   9   6        0.18        0.29      2.38 o
   0   9   6        5.90        8.74      2.48 o
   1   9   6       46.83       58.26      3.04 o
   2   9   6        3.61        4.08      2.85 o
  -7   0   7        0.12        1.09      2.50 o
  -5   0   7        9.45        9.10      2.21 o
  -3   0   7        0.07       -1.06      3.09 o
  -1   0   7      208.18      210.93     11.12 o
   1   0   7       66.52       57.42      6.50 o
   3   0   7       17.33       17.59      2.38 o
   5   0   7      334.11      335.02     30.49 o
   7   0   7        8.60        6.21      2.62 o
  -8   1   7       30.84       23.72      1.93 o
  -7   1   7        5.29        3.84      1.67 o
  -6   1   7        2.20        2.35      1.54 o
  -5   1   7        6.60        7.86      2.20 o
  -4   1   7       16.63       15.14      2.31 o
  -3   1   7        9.46       13.42      2.49 o
  -2   1   7      165.10      186.62      4.53 o
  -1   1   7       10.30       13.17      1.67 o
   0   1   7        0.28        1.71      1.72 o
   1   1   7       94.84       85.92      2.74 o
   2   1   7      100.65       89.09      1.82 o
   3   1   7      534.12      494.79     19.59 o
   4   1   7       14.93       16.53      1.74 o
   5   1   7      157.86      147.09      6.23 o
   6   1   7       15.21       17.43      1.82 o
   7   1   7        0.00        3.00      1.84 o
  -7   2   7        0.14        1.55      1.74 o
  -6   2   7        0.43        2.00      1.61 o
  -5   2   7        0.28        3.56      1.79 o
  -4   2   7       20.12       21.91      2.09 o
  -3   2   7       75.76       84.51      3.71 o
  -2   2   7        0.01        2.47      2.05 o
  -1   2   7      130.33      134.53      5.77 o
   0   2   7       72.33       82.89      2.47 o
   1   2   7      102.49       99.14      3.20 o
   2   2   7        5.94        7.05      1.79 o
   3   2   7      162.89      158.42      5.85 o
   4   2   7        6.93        6.53      2.51 o
   5   2   7        0.63        5.33      1.72 o
   6   2   7        0.39        2.36      1.80 o
   7   2   7        1.25        4.42      1.97 o
  -7   3   7        1.23        2.37      1.72 o
  -6   3   7        0.10        4.08      1.65 o
  -5   3   7        9.49       14.10      1.95 o
  -4   3   7        9.08        8.21      1.80 o
  -3   3   7       94.97       96.31      4.22 o
  -2   3   7        4.20        5.32      1.97 o
  -1   3   7        0.69        4.94      2.05 o
   0   3   7       80.54       70.93      2.64 o
   1   3   7        0.75        2.19      1.79 o
   2   3   7       39.84       39.69      2.42 o
   3   3   7        1.15        1.07      1.82 o
   4   3   7        4.47        6.43      1.80 o
   5   3   7        0.78        1.50      1.76 o
   6   3   7       16.52       14.48      1.87 o
  -7   4   7        2.04        3.62      1.93 o
  -6   4   7        4.37        5.29      1.66 o
  -5   4   7        2.77        4.01      1.84 o
  -4   4   7        4.29        6.17      1.70 o
  -3   4   7        1.62        3.66      1.62 o
  -2   4   7        0.54        3.48      1.68 o
  -1   4   7        3.48        6.97      2.07 o
   0   4   7        8.69        9.54      2.01 o
   1   4   7        0.05        2.81      2.09 o
   2   4   7       71.51       66.95      4.05 o
   3   4   7        7.70        8.92      2.37 o
   4   4   7        3.15        2.67      1.75 o
   5   4   7        5.24        7.97      1.96 o
   6   4   7       18.21       14.93      2.00 o
  -6   5   7        0.03        2.81      1.79 o
  -5   5   7        0.12       -0.86      2.06 o
  -4   5   7        4.99        7.47      2.05 o
  -3   5   7       94.58      102.68      6.51 o
  -2   5   7      170.04      179.70      7.50 o
  -1   5   7       85.22       88.43      3.69 o
   0   5   7       54.89       55.53      2.20 o
   1   5   7       53.63       51.28      2.19 o
   2   5   7       57.30       50.36      2.11 o
   3   5   7       54.92       53.69      2.38 o
   4   5   7       81.02       81.64      3.32 o
   5   5   7        2.04        3.11      2.11 o
   6   5   7        0.14        0.92      2.32 o
  -6   6   7        3.06        3.99      1.98 o
  -5   6   7       21.34       22.97      2.49 o
  -4   6   7       22.85       24.57      3.17 o
  -3   6   7       68.81       74.39      5.11 o
  -2   6   7       75.03       77.01      4.28 o
  -1   6   7       50.46       53.70      1.93 o
   0   6   7       37.14       36.23      1.96 o
   1   6   7       91.12       82.84      2.72 o
   2   6   7       52.93       48.26      2.82 o
   3   6   7        2.43        2.91      2.31 o
   4   6   7       13.87       15.80      2.46 o
   5   6   7        0.26        2.44      2.36 o
  -5   7   7       15.39       13.16      2.31 o
  -4   7   7       24.84       23.88      2.30 o
  -3   7   7       15.18       13.74      1.99 o
  -2   7   7        1.41        3.52      1.92 o
  -1   7   7        9.57       15.70      1.97 o
   0   7   7       14.45       19.31      2.07 o
   1   7   7        1.66        3.31      2.10 o
   2   7   7        0.02        1.66      2.44 o
   3   7   7        9.33       15.38      2.32 o
   4   7   7        6.88       11.10      3.31 o
  -4   8   7        0.00        0.88      2.46 o
  -3   8   7        0.05        1.17      2.13 o
  -2   8   7        3.80        5.76      2.16 o
  -1   8   7        0.74        2.68      2.12 o
   0   8   7        2.67        4.41      2.21 o
   1   8   7       10.62       14.70      2.40 o
   2   8   7        1.08        4.19      2.74 o
   3   8   7        0.56        5.44      2.65 o
  -1   9   7        2.34        4.07      2.49 o
   0   9   7        0.07        0.28      2.52 o
  -6   0   8        1.23        2.30      2.29 o
  -4   0   8        3.05        5.40      3.16 o
  -2   0   8        7.99        8.83      3.76 o
   0   0   8        8.94        8.63      2.37 o
   2   0   8       11.57       11.98      2.43 o
   4   0   8       86.48       82.88      6.73 o
   6   0   8        4.57        6.75      2.50 o
  -7   1   8        0.20        1.30      1.72 o
  -6   1   8        1.76        3.29      1.59 o
  -5   1   8        8.16        6.21      1.90 o
  -4   1   8       30.44       27.27      2.28 o
  -3   1   8       29.19       29.71      3.54 o
  -2   1   8        0.15        2.31      2.05 o
  -1   1   8        9.76       11.11      1.72 o
   0   1   8       18.20       19.67      1.75 o
   1   1   8       50.56       41.91      2.51 o
   2   1   8       63.76       59.40      1.90 o
   3   1   8      489.15      458.88     15.32 o
   4   1   8       38.59       43.81      1.71 o
   5   1   8       89.19       86.78      4.25 o
   6   1   8        0.00        2.69      1.81 o
  -7   2   8        0.07        0.78      1.78 o
  -6   2   8        1.86        1.97      1.66 o
  -5   2   8       32.71       30.21      1.94 o
  -4   2   8      147.29      159.61      8.32 o
  -3   2   8       28.76       33.15      1.98 o
  -2   2   8      327.28      344.25     16.88 o
  -1   2   8       22.67       23.67      1.78 o
   0   2   8        0.64        1.60      1.73 o
   1   2   8       87.07       81.60      2.67 o
   2   2   8       34.45       26.18      1.88 o
   3   2   8      169.42      154.11      5.51 o
   4   2   8       45.34       42.95      1.81 o
   5   2   8        1.07        3.16      1.81 o
   6   2   8        3.30        5.73      1.88 o
  -7   3   8        0.99        0.58      1.88 o
  -6   3   8        0.14        2.93      1.74 o
  -5   3   8       17.83       17.08      1.99 o
  -4   3   8        5.94        9.42      1.93 o
  -3   3   8       23.55       27.12      2.02 o
  -2   3   8       89.73       98.98      6.14 o
  -1   3   8       13.39       14.98      2.06 o
   0   3   8        9.38       13.50      1.86 o
   1   3   8        0.44        0.39      1.76 o
   2   3   8        0.15        4.19      1.83 o
   3   3   8       12.80       10.89      1.80 o
   4   3   8      111.96      101.75      3.96 o
   5   3   8        3.35        3.85      1.87 o
   6   3   8        8.94        7.26      2.02 o
  -7   4   8        3.39        2.58      1.86 o
  -6   4   8        2.50        2.65      2.76 o
  -5   4   8        0.02        1.31      1.99 o
  -4   4   8        0.02        1.43      2.01 o
  -3   4   8       12.14       15.30      1.69 o
  -2   4   8        0.00        1.63      2.08 o
  -1   4   8        4.94        5.19      2.02 o
   0   4   8       96.74       98.36      2.16 o
   1   4   8        5.96        5.48      1.82 o
   2   4   8        1.53        2.29      1.87 o
   3   4   8        0.02        1.72      1.84 o
   4   4   8        9.61       10.77      1.91 o
   5   4   8        0.39        1.99      1.98 o
   6   4   8        7.04        5.75      2.11 o
  -6   5   8        2.19        3.59      2.07 o
  -5   5   8        2.88        4.42      1.94 o
  -4   5   8       34.05       34.36      2.33 o
  -3   5   8        8.61       11.92      1.80 o
  -2   5   8       70.14       76.93      3.31 o
  -1   5   8       56.55       57.23      1.86 o
   0   5   8        0.63        2.01      2.07 o
   1   5   8        1.07        3.15      2.13 o
   2   5   8       26.93       23.57      2.18 o
   3   5   8       20.50       15.56      1.93 o
   4   5   8        1.99        2.52      2.07 o
   5   5   8        2.20        3.11      2.20 o
  -5   6   8       69.52       60.69      3.78 o
  -4   6   8        0.30        2.33      2.10 o
  -3   6   8      207.86      213.99     11.98 o
  -2   6   8       27.31       26.88      1.91 o
  -1   6   8      156.38      151.53      4.38 o
   0   6   8        9.02       12.39      1.97 o
   1   6   8        6.91       10.57      1.91 o
   2   6   8        2.48        5.06      2.20 o
   3   6   8        0.99        4.45      2.19 o
   4   6   8       14.32       24.18      4.88 o
  -4   7   8        3.33        3.95      2.20 o
  -3   7   8        1.03        2.16      1.91 o
  -2   7   8       13.74       16.70      1.95 o
  -1   7   8       41.96       40.26      2.05 o
   0   7   8        8.57       10.70      2.06 o
   1   7   8        0.03        3.74      2.04 o
   2   7   8        2.46        6.53      2.21 o
   3   7   8       14.33       15.71      2.59 o
  -3   8   8        3.40        3.91      2.17 o
  -2   8   8        0.20        0.65      2.14 o
  -1   8   8        3.20        4.28      2.18 o
   0   8   8        0.76        2.21      2.30 o
   1   8   8        6.45        8.87      2.31 o
   2   8   8        8.11       10.43      5.76 o
  -7   0   9        0.39        3.13      2.50 o
  -5   0   9        0.00        6.70      3.49 o
  -3   0   9        6.91        7.11      3.21 o
  -1   0   9       84.20       86.78      9.25 o
   1   0   9       80.13       69.85      7.14 o
   3   0   9      470.57      470.54     10.06 o
   5   0   9        7.47       10.71      2.58 o
  -7   1   9        0.20        2.40      1.75 o
  -6   1   9       11.57       12.98      1.64 o
  -5   1   9        0.10        3.78      1.83 o
  -4   1   9       34.14       35.15      2.27 o
  -3   1   9        8.96       13.45      1.95 o
  -2   1   9        3.44        5.29      1.77 o
  -1   1   9        8.55       11.80      1.71 o
   0   1   9       10.86       11.05      1.75 o
   1   1   9      692.02      656.04     26.01 o
   2   1   9       28.71       28.14      1.80 o
   3   1   9       70.94       70.80      2.70 o
   4   1   9       21.20       18.21      1.79 o
   5   1   9        2.89        5.61      1.80 o
   6   1   9        2.95        4.91      1.89 o
  -7   2   9        3.09        4.50      1.80 o
  -6   2   9        4.54        7.34      1.68 o
  -5   2   9       22.54       21.11      1.89 o
  -4   2   9        4.87        5.94      3.20 o
  -3   2   9       13.42       13.85      2.59 o
  -2   2   9        3.33       10.18      3.25 o
  -1   2   9       47.15       51.76      1.77 o
   0   2   9        2.72        3.20      1.74 o
   1   2   9       58.90       64.10      3.91 o
   2   2   9       24.38       21.71      1.83 o
   3   2   9       17.42       18.24      1.76 o
   4   2   9        9.09       14.94      1.64 o
   5   2   9        7.35        9.03      1.86 o
   6   2   9        1.57        3.03      1.94 o
  -6   3   9        4.17        3.66      1.94 o
  -5   3   9        9.48       10.68      1.92 o
  -4   3   9        4.16        3.58      1.90 o
  -3   3   9        1.27        5.20      1.96 o
  -2   3   9       12.34       12.09      2.00 o
  -1   3   9        0.36        1.23      2.05 o
   0   3   9       13.50       15.85      1.90 o
   1   3   9        2.68        1.91      1.75 o
   2   3   9       18.04       14.68      1.82 o
   3   3   9        5.52        5.09      1.82 o
   4   3   9       17.58       13.37      1.85 o
   5   3   9        6.06        9.22      1.76 o
  -6   4   9        2.12        5.67      2.09 o
  -5   4   9        1.63        4.05      2.02 o
  -4   4   9        0.07        0.81      1.91 o
  -3   4   9        1.17        0.28      2.05 o
  -2   4   9        0.59        3.76      2.66 o
  -1   4   9        2.64        2.65      1.92 o
   0   4   9       34.41       31.72      2.03 o
   1   4   9       33.71       29.25      1.83 o
   2   4   9       27.75       27.32      1.91 o
   3   4   9        3.11        2.38      1.90 o
   4   4   9       20.41       20.15      1.95 o
   5   4   9        1.95        3.56      2.00 o
  -5   5   9       41.08       36.77      2.39 o
  -4   5   9       39.29       38.58      3.28 o
  -3   5   9       15.82       15.32      1.77 o
  -2   5   9       17.91       19.09      1.72 o
  -1   5   9       37.15       37.63      3.29 o
   0   5   9       92.50       84.02      2.82 o
   1   5   9       28.27       22.73      2.03 o
   2   5   9       55.62       53.46      3.95 o
   3   5   9        0.78        2.47      2.02 o
   4   5   9        3.95        5.22      1.97 o
  -5   6   9        2.44        4.44      2.26 o
  -4   6   9       31.39       28.75      3.02 o
  -3   6   9       41.23       45.07      2.98 o
  -2   6   9        7.72       11.16      1.93 o
  -1   6   9       18.90       20.63      2.72 o
   0   6   9       26.34       29.59      1.91 o
   1   6   9        0.91        2.76      2.11 o
   2   6   9        0.33        5.09      2.22 o
   3   6   9        0.10        5.09      2.76 o
   4   6   9        0.52        2.95      2.36 o
  -4   7   9        0.06        2.98      2.28 o
  -3   7   9        0.42        3.78      2.05 o
  -2   7   9        2.51        5.40      2.01 o
  -1   7   9        1.16        3.37      2.06 o
   0   7   9        1.17        0.92      2.03 o
   1   7   9       20.58       22.28      2.06 o
   2   7   9        9.78       10.60      2.26 o
   3   7   9        8.60       10.76      2.72 o
  -1   8   9        3.63        6.47      2.23 o
   0   8   9        3.54        6.36      2.22 o
  -6   0  10        1.14        2.82      3.17 o
  -4   0  10        3.10        6.05      3.54 o
  -2   0  10        2.05        3.92      2.48 o
   0   0  10       11.01       11.86      2.56 o
   2   0  10      175.81      163.68      6.62 o
   4   0  10        0.02        1.04      2.51 o
  -6   1  10        1.61        2.13      1.66 o
  -5   1  10        2.60        5.98      2.59 o
  -4   1  10        0.88        1.09      2.35 o
  -3   1  10        2.39        4.88      2.65 o
  -2   1  10        1.25        2.39      1.71 o
  -1   1  10      114.63      116.58      6.99 o
   0   1  10       65.06       66.35      4.08 o
   1   1  10      477.85      456.10     23.06 o
   2   1  10       10.31       12.34      1.78 o
   3   1  10       32.01       32.73      1.71 o
   4   1  10        0.10        3.77      1.79 o
   5   1  10        1.89        2.94      1.87 o
  -6   2  10       25.85       23.23      2.16 o
  -5   2  10       10.76       11.85      2.01 o
  -4   2  10       24.29       22.48      2.52 o
  -3   2  10        1.00        2.32      2.44 o
  -2   2  10        0.03        0.52      1.93 o
  -1   2  10       95.42       96.31      5.68 o
   0   2  10       23.91       25.40      1.79 o
   1   2  10       27.91       29.06      1.73 o
   2   2  10       19.35       21.98      1.74 o
   3   2  10        0.83        2.56      1.68 o
   4   2  10        2.21        1.92      1.84 o
   5   2  10        7.21        6.62      1.91 o
  -6   3  10        0.24        5.27      2.11 o
  -5   3  10        2.19        2.66      2.73 o
  -4   3  10       11.17       11.61      1.93 o
  -3   3  10        0.06        2.73      1.80 o
  -2   3  10        0.14        2.81      2.59 o
  -1   3  10        0.00        2.46      2.64 o
   0   3  10       27.47       26.44      2.60 o
   1   3  10       12.67       11.86      1.88 o
   2   3  10       98.92       87.96      2.85 o
   3   3  10        0.09        4.55      2.01 o
   4   3  10        3.49        3.58      1.87 o
   5   3  10        0.15        2.21      1.98 o
  -5   4  10        1.45        0.52      2.00 o
  -4   4  10        0.11        0.78      2.00 o
  -3   4  10        5.54        7.62      2.61 o
  -2   4  10        3.95        7.69      2.78 o
  -1   4  10        3.68        6.30      2.01 o
   0   4  10        1.76        3.46      2.08 o
   1   4  10        1.95        0.77      1.85 o
   2   4  10       40.88       35.96      2.31 o
   3   4  10        0.67        0.82      1.94 o
   4   4  10        2.27        3.77      1.91 o
  -5   5  10        2.22        2.70      2.16 o
  -4   5  10        6.99        6.35      1.97 o
  -3   5  10        7.92        5.96      1.74 o
  -2   5  10        1.99        3.67      1.74 o
  -1   5  10        1.30        3.83      2.13 o
   0   5  10       14.72       12.08      2.12 o
   1   5  10       15.33       12.65      2.77 o
   2   5  10        1.56        3.31      2.23 o
   3   5  10        0.09        0.80      2.08 o
   4   5  10        4.61        5.68      2.14 o
  -4   6  10        7.90        7.32      2.25 o
  -3   6  10       24.74       21.75      2.03 o
  -2   6  10        2.77        4.55      1.98 o
  -1   6  10        0.07        1.13      1.90 o
   0   6  10        3.89        7.21      1.93 o
   1   6  10        0.01        1.36      2.22 o
   2   6  10       14.08       17.74      2.14 o
   3   6  10        1.95        4.43      2.33 o
  -2   7  10        0.00        1.17      2.02 o
  -1   7  10        1.72        1.95      2.05 o
   0   7  10        5.43        4.70      2.09 o
   1   7  10       11.90       12.47      2.20 o
  -5   0  11        0.00        4.08      3.78 o
  -3   0  11        0.51        1.78      3.58 o
  -1   0  11      244.71      247.94     30.91 o
   1   0  11      167.33      175.95     17.53 o
   3   0  11       69.37       77.50      2.49 o
   5   0  11       52.49       56.00      2.88 o
  -6   1  11        4.81        5.95      2.17 o
  -5   1  11        0.02        0.13      2.64 o
  -4   1  11        0.00        1.52      2.64 o
  -3   1  11       42.87       49.82      2.19 o
  -2   1  11        0.40        0.28      1.77 o
  -1   1  11      223.42      222.74     14.19 o
   0   1  11       28.54       29.60      1.74 o
   1   1  11        4.37        6.87      1.76 o
   2   1  11        0.61        4.34      1.75 o
   3   1  11        0.22        5.30      1.78 o
   4   1  11       14.24       18.54      1.93 o
   5   1  11        7.41        7.09      2.01 o
  -6   2  11        0.83        1.05      2.13 o
  -5   2  11        0.27        1.31      1.93 o
  -4   2  11        0.00        2.69      2.60 o
  -3   2  11       13.27       14.96      2.08 o
  -2   2  11        3.21        6.05      2.05 o
  -1   2  11        8.67        8.98      1.84 o
   0   2  11        9.71       10.69      1.66 o
   1   2  11       28.52       33.45      1.85 o
   2   2  11       30.51       30.89      1.76 o
   3   2  11        3.99        7.49      1.80 o
   4   2  11        0.13        4.22      1.87 o
  -5   3  11        0.41        2.80      1.96 o
  -4   3  11        0.82        4.08      2.00 o
  -3   3  11        2.05        5.09      2.54 o
  -2   3  11        0.22        2.81      2.73 o
  -1   3  11        0.32        2.17      2.26 o
   0   3  11       27.97       25.69      3.66 o
   1   3  11        0.35        1.44      1.77 o
   2   3  11        6.80        6.01      1.74 o
   3   3  11       23.66       21.57      1.85 o
   4   3  11        6.82        7.31      1.88 o
  -5   4  11        0.52        2.21      2.16 o
  -4   4  11        0.11        1.44      1.99 o
  -3   4  11        4.16        5.09      2.79 o
  -2   4  11        0.18        3.24      2.09 o
  -1   4  11       25.53       24.11      2.10 o
   0   4  11       29.52       29.29      2.47 o
   1   4  11        0.13        1.65      1.78 o
   2   4  11        8.64        9.48      1.83 o
   3   4  11        0.49        4.06      1.99 o
   4   4  11        0.00        1.70      2.08 o
  -4   5  11        8.15        6.07      2.17 o
  -3   5  11       10.28       12.20      1.85 o
  -2   5  11       31.63       31.25      1.92 o
  -1   5  11        6.48        6.26      2.20 o
   0   5  11        2.99        3.13      2.16 o
   1   5  11        0.05       -2.23      2.23 o
   2   5  11        2.77        7.82      2.31 o
   3   5  11        0.56        0.57      2.11 o
  -3   6  11        2.69        4.44      2.01 o
  -2   6  11        4.04        6.22      1.99 o
  -1   6  11        0.01        1.77      1.94 o
   0   6  11        0.08        1.25      2.30 o
   1   6  11        0.03        2.54      2.38 o
  -4   0  12        2.74       -0.68      3.46 o
  -2   0  12       47.46       48.99      4.11 o
   0   0  12       87.46       80.75      9.39 o
   2   0  12        3.59        6.10      3.14 o
   4   0  12        2.27        8.17      2.74 o
  -5   1  12        2.79        0.14      2.80 o
  -4   1  12        0.20       -2.41      2.55 o
  -3   1  12       73.80       74.16      5.41 o
  -2   1  12       14.67       17.92      1.80 o
  -1   1  12      136.14      129.55      9.15 o
   0   1  12        0.26        1.13      1.69 o
   1   1  12        0.75        2.35      1.79 o
   2   1  12        0.75        1.15      1.72 o
   3   1  12        0.72        3.18      1.86 o
   4   1  12       11.01       13.52      1.95 o
  -5   2  12        1.55        4.34      2.61 o
  -4   2  12        0.02       -0.35      2.68 o
  -3   2  12       26.24       24.55      2.08 o
  -2   2  12        4.55        8.10      2.12 o
  -1   2  12        0.12        2.20      1.71 o
   0   2  12        4.07        4.67      1.81 o
   1   2  12        0.51       -0.89      1.80 o
   2   2  12        1.02        2.74      1.84 o
   3   2  12        6.08        7.94      1.83 o
  -4   3  12        0.36        2.31      2.57 o
  -3   3  12        1.47        4.57      2.64 o
  -2   3  12       22.60       22.51      2.49 o
  -1   3  12        5.17        9.14      2.13 o
   0   3  12       20.63       20.66      2.19 o
   1   3  12        1.17        2.99      1.94 o
   2   3  12        3.06        7.14      1.85 o
   3   3  12        0.41        3.18      2.48 o
  -4   4  12        0.27        0.66      2.17 o
  -3   4  12        3.23        3.98      2.20 o
  -2   4  12        0.85        0.11      2.16 o
  -1   4  12        2.38        4.16      2.23 o
   0   4  12       26.57       21.85      2.94 o
   1   4  12        0.15        0.91      1.87 o
   2   4  12        2.67        6.43      1.90 o
  -3   5  12        1.97        2.34      1.93 o
  -2   5  12        3.11        2.54      2.21 o
  -1   5  12        1.76        1.65      2.21 o
   0   5  12        1.94        4.42      2.10 o
   1   5  12        0.97        4.09      2.30 o
  -3   0  13      108.49       87.21      3.73 o
  -1   0  13       16.02       23.32      8.17 o
   1   0  13       51.24       63.39      7.75 o
   3   0  13       37.14       40.99      3.32 o
  -4   1  13        1.25        4.84      2.83 o
  -3   1  13       27.26       20.72      2.38 o
  -2   1  13        8.81        6.79      3.11 o
  -1   1  13        0.35        1.01      1.73 o
   0   1  13        5.10        7.39      1.89 o
   1   1  13        3.23        4.04      2.26 o
   2   1  13        8.30       10.62      1.89 o
   3   1  13        8.60       10.85      1.94 o
  -4   2  13        3.45       -1.60      2.88 o
  -3   2  13        1.13        0.55      2.12 o
  -2   2  13        0.29       -0.09      2.62 o
  -1   2  13        6.21       10.04      1.98 o
   0   2  13        9.38        9.49      2.28 o
   1   2  13        0.10        0.98      1.92 o
   2   2  13        6.12        8.84      1.87 o
  -3   3  13        0.01        0.31      2.26 o
  -2   3  13       13.56       11.41      2.17 o
  -1   3  13        2.22        4.07      2.33 o
   0   3  13        0.30        1.26      1.85 o
   1   3  13       11.51       10.72      2.62 o
   2   3  13        7.33       10.91      2.04 o
  -2   4  13       10.53       13.38      2.28 o
  -1   4  13        1.10        2.72      2.55 o
   0   4  13        4.41        5.20      2.36 o
   1   4  13        0.50        2.42      2.28 o
  -2   0  14       12.38       11.12      2.66 o
   0   0  14        0.94       -1.33      2.54 o
  -2   1  14        1.11        4.71      2.23 o
  -1   1  14        0.49        3.96      1.91 o
   0   1  14        2.46        2.31      1.87 o
   1   1  14        1.47        4.20      1.93 o
  -2   2  14        1.28        3.48      2.25 o
  -1   2  14        2.37        7.05      2.00 o
   0   2  14        0.11        1.99      1.93 o
 
